# Supplementary material for: Impact of concomitant medications on the efficacy of immune checkpoint inhibitors: an umbrella review
Source: Front Immunol. 2023 Sep 29;14:1218386. doi: 10.3389/fimmu.2023.1218386 (PMC10570520; doi:10.3389/fimmu.2023.1218386)
Supplement: Supplementary file 1 [file DataSheet_1.zip]

Archive with 39 entries (38 files):
- Supplementary_Materials/
- Supplementary_Materials/Table S5.docx
- __MACOSX/Supplementary_Materials/._Table S5.docx
- Supplementary_Materials/.DS_Store
- __MACOSX/Supplementary_Materials/._.DS_Store
- Supplementary_Materials/Table S8.docx
- __MACOSX/Supplementary_Materials/._Table S8.docx
- Supplementary_Materials/Table S4.docx
- __MACOSX/Supplementary_Materials/._Table S4.docx
- Supplementary_Materials/Fig S6.tif
- __MACOSX/Supplementary_Materials/._Fig S6.tif
- Supplementary_Materials/Fig S7.tif
- __MACOSX/Supplementary_Materials/._Fig S7.tif
- Supplementary_Materials/Fig S5.tif
- __MACOSX/Supplementary_Materials/._Fig S5.tif
- Supplementary_Materials/Fig S4.tif
- __MACOSX/Supplementary_Materials/._Fig S4.tif
- Supplementary_Materials/Table S3.docx
- __MACOSX/Supplementary_Materials/._Table S3.docx
- Supplementary_Materials/Table S2.docx
- __MACOSX/Supplementary_Materials/._Table S2.docx
- Supplementary_Materials/Fig S1.tif
- __MACOSX/Supplementary_Materials/._Fig S1.tif
- Supplementary_Materials/Fig S3.tif
- __MACOSX/Supplementary_Materials/._Fig S3.tif
- Supplementary_Materials/Fig S2.tif
- __MACOSX/Supplementary_Materials/._Fig S2.tif
- Supplementary_Materials/Table S1.docx
- __MACOSX/Supplementary_Materials/._Table S1.docx
- Supplementary_Materials/Fig S9.tif
- __MACOSX/Supplementary_Materials/._Fig S9.tif
- Supplementary_Materials/Fig S8.tif
- __MACOSX/Supplementary_Materials/._Fig S8.tif
- Supplementary_Materials/Table S7.docx
- __MACOSX/Supplementary_Materials/._Table S7.docx
- Supplementary_Materials/Fig S10.tif
- __MACOSX/Supplementary_Materials/._Fig S10.tif
- Supplementary_Materials/Table S6.docx
- __MACOSX/Supplementary_Materials/._Table S6.docx
